# Supplementary material for: Breast tumor microenvironment structures are associated with genomic features and clinical outcome
Source: Nat Genet. 2022 Apr 18;54(5):660–9. doi: 10.1038/s41588-022-01041-y (PMC7612730; doi:10.1038/s41588-022-01041-y)
Supplement: Supplementary file 2 — Supplementary Tables 1 and 2. [file 41588_2022_1041_MOESM2_ESM.xlsx]

## Sheet: Legend
Table	Description
Supplementary Table 1	Antibodies used in the imaging mass cytometry panel
Supplementary Table 2	Markers used for training pixel classification models

## Sheet: supplementary table 1
Supplementary Table 1			Antibodies used in the imaging mass cytometry panel
Metal Tag	metal	Target	Antibody Clone	Host Species	Clonality	Catalogue Number	lot number	Vendor	Research Resource Identifier	Final Concentration
In113	113	Histone H3	D1H2	Rabbit	Monoclonal	4499	1041702	Fluidigm	AB_10544537	4 ug/mL
In115	115	SMA	1A4	Mouse	Monoclonal	ab7817	GR3190124-3	Abcam	AB_262054	1 ug/mL
Pr141	141	Cytokeratin 5	EP1601Y	Rabbit	Monoclonal	ab214586	GR299320-1	Abcam	AB_869890	3 ug/mL
Nd142	142	CD38	EPR4106	Rabbit	Monoclonal	ab176886	GR286384-1	Abcam	AB_2864383	5 ug/mL
Nd143	143	HLA-DR	TAL 1B5	Mouse	Monoclonal	ab20181	GR3189355-2	Abcam	AB_445401	3 ug/mL
Nd144	144	Cytokeratin 8/18	C51	Mouse	Monoclonal	4546	2	Cell Signaling Technology	AB_2134843	3 ug/mL
Nd145	145	CD15	HI98	Mouse	Monoclonal	301902	B188659	Biolegend	AB_314194	4 ug/mL
Nd146	146	FSP1	Polyclonal FSP1	Rabbit	Polyclonal	07 2274	2943792	Milipore	AB_10807552	3 ug/mL
Sm147	147	CD163	EDHu-1	Mouse	Monoclonal	3147021d	2891705	Fluidigm	AB_2275716	5 ug/mL
Nd148	148	CD278 (ICOS)	D1K2T	Rabbit	Monoclonal	3148021d	1931729	Fluidigm	AB_2811060	6 ug/mL
Sm149	149	CD134	Ber-ACT35 (ACT35)	Mouse	Monoclonal	10150	B247739	Biolegend	AB_2563718	5 ug/mL
Nd150	150	CD68	KP1	Mouse	Monoclonal	14-0688-82	4339065	eBioscience (ThermoFisher)	AB_11151139	4 ug/mL
Eu151	151	c-erbB-2 - Her2	3B5	Mouse	Monoclonal	554299	5281998	BD Biosciences	AB_395352	5 ug/mL
Sm152	152	CD3	polyclonal_A0452	Rabbit	Polyclonal	A045201-2	20049827	DAKO	AB_2335677	5 ug/mL
Eu153	153	Podoplanin	NC-08	Rat	Monoclonal	337002	B165502	Biolegend	AB_1595511	5 ug/mL
Sm154	154	CD11c	EP1347Y	Rabbit	Monoclonal	ab52632	GR304277-1	Abcam	AB_2129793	5 ug/mL
Gd155	155	CD279 (PD-1)	D4W2J	Rabbit	Monoclonal	86163	2	Cell Signaling Technology	AB_2728833	6 ug/mL
Gd155	155	CD279 (PD-1)	EPR4877(2)	Rabbit	Monoclonal	ab186928	GR290706-2	Abcam	AB_2728833	6 ug/mL
Gd156	156	GITR / TNFRSF18	Polyclonal_AF698	Goat	Polyclonal	AF689	DVC0218031	R&D Systems	AB_355525	6 ug/mL
Gd158	158	CD16	EPR16784	Rabbit	Monoclonal	ab215977	GR296583-1	Abcam	AB_2877105	5 ug/mL
Tb159	159	c-erbB-2 - Her2	D8F12	Rabbit	Monoclonal	4290	4	Cell Signaling Technology	AB_10557104	5 ug/mL
Gd160	160	CD45RA	HI100	Mouse	Monoclonal	304102	B255475	Biolegend	AB_314406	3 ug/mL
Dy161	161	Beta-2 Microglobulin	D8P1H	Rabbit	Monoclonal	12851	2	Cell Signaling Technology	AB_2716551	5 ug/mL
Dy162	162	CD45RO	UCHL1	Mouse	Monoclonal	304202	B256705	Biolegend	AB_314418	5 ug/mL
Dy163	163	FOXP3	236A/E7	Mouse	Monoclonal	14-4777-82	E04270-1630	eBioscience (ThermoFisher)	AB_467556	6 ug/mL
Dy164	164	CD20	L26	Mouse	Monoclonal	14-0202-80	14-0202-82	eBioscience (ThermoFisher) (ThermoFisher)	AB_10734339	4 ug/mL
Ho165	165	Rabbit IgG (H+L)	polyclonal_AI-1000	Goat	Polyclonal	AI-1000	ZA0911	Vector labs	N/A	2 ug/mL
Er166	166	CD8a	C8/144B	Mouse	Monoclonal	14-0085-82	4325551	eBioscience (ThermoFisher)	AB_11150240	5 ug/mL
Er167	167	CD57	HNK-1	Mouse	Monoclonal	359602	B256178	Biolegend	AB_2562403	5 ug/mL
Er168	168	Ki-67	B56	Mouse	Monoclonal	556003	8072956	BD Biosciences	AB_396287	4 ug/mL
Tm169	169	CD140b (PDGF Receptor beta)	Y92	Mouse	Monoclonal	ab215978	GR296584-1	Abcam	AB_777165	3 ug/mL
Er170	170	Caveolin-1	D46G3	Rabbit	Monoclonal	3267	7	Cell Signaling Technology	AB_2275453	2 ug/mL
Yb171	171	CD4	polyclonal_CD4_R&Dsystems	Goat	Polyclonal	af-379	YS0716091	R&D Systems	AB_354469	5 ug/mL
Yb172	172	CD31	JC70A	Mouse	Monoclonal	nb600-562	C3	Novus	AB_10002476	4 ug/mL
Yb172	172	vWF	poly vwf	Rabbit	Polyclonal	AB7356	2919019	Milipore	AB_92216	2 ug/mL
Yb173	173	anti-Human CXCL12 / SDF-1	79018	Mouse	Monoclonal	MAB350-100	COJ0517101	R&D Systems	AB_2088149	5 ug/mL
Yb174	174	HLA-ABC	EMR8-5	Mouse	Monoclonal	565292	8075955	BD Biosciences	AB_2739161	2 ug/mL
Lu175	175	pan Cytokeratin	AE3	Mouse	Monoclonal	MAB1611	2607604	Merck Millipore	AB_2134409	3 ug/mL
Lu175	175	pan Cytokeratin	AE1	Mouse	Monoclonal	MAB1612	2341224	Merck Millipore	AB_2132794	3 ug/mL
Yb176	176	Cleaved Caspase3	C92-605	Rabbit	Monoclonal	559565	6074683	becton dickinson	AB_397274	4 ug/mL
Yb176	176	cleaved PARP	F21-852	Mouse	Monoclonal	558576	2150663	BD Biosciences	AB_647179	3 ug/mL
		Estrogen Receptor Alpha	SP1	Rabbit	Monoclonal	M3011	131011	Spring Bioscience currently Thermo Fisher	AB_1661110	4 ug/mL

## Sheet: supplementary table 2
Supplementary Table 2	Markers used for training pixel classification models
Tumor/ Endothelial pixel classification marker_isotope	Single Cell pixel classification marker_isotope	Aggregate pixel classification marker_isotype
Cytokeratin 5_Pr141	Histone H3_In113	Estrogen Receptor Alpha_Ho165
Cytokeratin 8/18_Nd144	SMA_In115	DNA1_Ir191
Caveolin-1_Er170	Cytokeratin 5_Pr141	DNA2_Ir193
CD31_Yb172	CD38_Nd142
vWF_Yb172	HLA-DR_Nd143
pan Cytokeratin AE1_Lu175	Cytokeratin 8/18_Nd144
pan Cytokeratin AE3_Lu175	CD15_Nd145
	FSP1_Nd146
	CD163_Sm147
	CD68_Nd150
	c-erbB-2 - Her2_Eu151
	CD3_Sm152
	Podoplanin_Eu153
	CD16_Gd158
	c-erbB-2 - Her2_Tb159
	CD45RA_Gd160
	Beta-2 Microglobulin_Dy161
	CD45RO_Dy162
	FOXP3_Dy163
	CD20_Dy164
	Rabbit IgG (H+L)_Ho165
	CD8a_Er166
	CD57_Er167
	Ki-67_Er168
	CD140b (PDGF Receptor beta)_Tm169
	Caveolin-1_Er170
	CD4_Yb171
	CD31_Yb172
	vWF_Yb172
	anti-Human CXCL12 / SDF-1_Yb173
	HLA-ABC_Yb174
	pan Cytokeratin AE1_Lu175
	pan Cytokeratin AE3_Lu175
